# Supplementary material for: Factors Related to Plasma Homocysteine Concentration in Young Adults: A Retrospective Study Based on Checkup Populations
Source: J Clin Med. 2023 Feb 19;12(4):1656. doi: 10.3390/jcm12041656 (PMC9967549; doi:10.3390/jcm12041656)
Supplement: Supplementary file 1 [file jcm-12-01656-s001.zip]

Archive with 1 entries (1 files):
- jcm-2103370-supplementary.pdf
